# Supplementary material for: Gout incidence in metformin versus sodium–glucose co-transporter-2 inhibitor users: a retrospective cohort study
Source: Rheumatology (Oxford). 2025 Mar 24;64(7):4164–71. doi: 10.1093/rheumatology/keaf136 (PMC12212906; doi:10.1093/rheumatology/keaf136)
Supplement: keaf136_Supplementary_Data [file keaf136_supplementary_data.zip]

Archive with 3 entries (2 files):
- keaf136_Supplementary_Data/
- keaf136_Supplementary_Data/rhe-24-2356-File005.docx
- keaf136_Supplementary_Data/rhe-24-2356-File006.jpg
